# Supplementary material for: Ocular Graft-versus-Host Disease in a Chemotherapy-Based Minor-Mismatch Mouse Model Features Corneal (Lymph-) Angiogenesis
Source: Int J Mol Sci. 2021 Jun 8;22(12):6191. doi: 10.3390/ijms22126191 (PMC8228997; doi:10.3390/ijms22126191)
Supplement: Supplementary file 1 [file ijms-22-06191-s001.zip]

Archive with 1 entries (1 files):
- ijms-1249475-supplementary.pdf
